# Supplementary material for: Focused review on artificial intelligence for disease detection in infants
Source: Front Digit Health. 2024 Nov 25;6:1459640. doi: 10.3389/fdgth.2024.1459640 (PMC11625793; doi:10.3389/fdgth.2024.1459640)
Supplement: Supplementary file 2 [file Datasheet1.zip]

Archive with 2 entries (1 files):
- Data Sheet 1/
- Data Sheet 1/allArticles.bib
