# Supplementary material for: Focused review on artificial intelligence for disease detection in infants
Source: Front Digit Health. 2024 Nov 25;6:1459640. doi: 10.3389/fdgth.2024.1459640 (PMC11625793; doi:10.3389/fdgth.2024.1459640)
Supplement: Supplementary file 2 [file Datasheet1.zip › Data Sheet 1/allArticles.bib]

%2018

@article{RN5225,
   title = {Prediction of Shigellosis outcomes in Israel using machine learning classifiers},
   author = {Adamker, G. and Holzer, T. and Karakis, I. and Amitay, M. and Anis, E. and Singer, S. R. and Barnett-Itzhaki, Z.},
   journal = {Epidemiology and Infection},
   volume = {146},
   number = {11},
   pages = {1445--1451},
   year = {2018}
}

@article{RN5250,
   author = {Bosl, W. J. and Tager-Flusberg, H. and Nelson, C. A.},
   title = {EEG analytics for early detection of autism spectrum disorder: A data-driven approach},
   journal = {Scientific Reports},
   volume = {8},
   number = {1},
   pages = {6828},
   year = {2018}
}

@article{RN5206,
   title = {Automated diagnosis of plus disease in retinopathy of prematurity using deep convolutional neural networks},
   author = {Brown, J. M. and Campbell, J. P. and Beers, A. and Chang, K. and Ostmo, S. and Chan, R. V. P. and Dy, J. and Erdogmus, D. and Ioannidis, S. and Kalpathy-Cramer, J. and Chiang, M. F.},
   journal = {JAMA Ophthalmology},
   volume = {136},
   number = {7},
   pages = {803--810},
   year = {2018}
}

@article{RN5255,
   author = {Bussu, G. and Jones, E. J. H. and Charman, T. and Johnson, M. H. and Buitelaar, J. K.},
   title = {Prediction of Autism at 3 Years from Behavioural and Developmental Measures in High-Risk Infants: A Longitudinal Cross-Domain Classifier Analysis},
   journal = {Journal of Autism and Developmental Disorders},
   volume = {48},
   number = {7},
   pages = {2418--2433},
   year = {2018}
}

@article{RN5148,
   title = {A computational framework for the detection of subcortical brain dysmaturation in neonatal MRI using 3D Convolutional Neural Networks},
   author = {Ceschin, R. and Zahner, A. and Reynolds, W. and Gaesser, J. and Zuccoli, G. and Lo, C. W. and Gopalakrishnan, V. and Panigrahy, A.},
   journal = {NeuroImage},
   volume = {178},
   pages = {183--197},
   year = {2018}
}

@article{RN5229,
   title = {Automatic classification of pediatric pneumonia based on lung ultrasound pattern recognition},
   author = {Correa, M. and Zimic, M. and Barrientos, F. and Barrientos, R. and Román-Gonzalez, A. and Pajuelo, M. J. and Anticona, C. and Mayta, H. and Alva, A. and Solis-Vasquez, L. and Figueroa, D. A. and Chavez, M. A. and Lavarello, R. and Castañeda, B. and Paz-Soldán, V. A. and Checkley, W. and Gilman, R. H. and Oberhelman, R.},
   journal = {PLoS One},
   volume = {13},
   number = {12},
   pages = {e0206410},
   year = {2018}
}

@inproceedings{RN5243,
   author = {Coyner, A. S. and Swan, R. and Brown, J. M. and Kalpathy-Cramer, J. and Kim, S. J. and Campbell, J. P. and Jonas, K. E. and Ostmo, S. and Chan, R. V. P. and Chiang, M. F.},
   title = {Deep learning for image quality assessment of fundus images in retinopathy of prematurity},
   booktitle = {AMIA Annual Symposium Proceedings},
   publisher = {American Medical Informatics Association},
   pages = {1224--1232},
   year = {2018}
}

@article{RN5192,
   title = {Improved binary dragonfly optimization algorithm and wavelet packet based non-linear features for infant cry classification},
   author = {Hariharan, M. and Sindhu, R. and Vijean, V. and Yazid, H. and Nadarajaw, T. and Yaacob, S. and Polat, K.},
   journal = {Computer Methods and Programs in Biomedicine},
   volume = {155},
   pages = {39--51},
   year = {2018}
}

@article{RN5146,
   title = {Early prediction of cognitive deficits in very preterm infants using functional connectome data in an artificial neural network framework},
   author = {He, L. and Li, H. and Holland, S. K. and Yuan, W. and Altaye, M. and Parikh, N. A.},
   journal = {NeuroImage Clinical},
   volume = {18},
   pages = {290--297},
   year = {2018}
}

@article{RN5538,
   author = {Maggio, V. and Chierici, M. and Jurman, G. and Furlanello, C.},
   title = {Distillation of the clinical algorithm improves prognosis by multi-task deep learning in high-risk Neuroblastoma},
   journal = {PLoS One},
   volume = {13},
   number = {12},
   pages = {e0208924},
   year = {2018}
}

@article{RN5156,
   title = {Circulating salivary miRNA hsa-miR-221 as clinically validated diagnostic marker for hand, foot, and mouth disease in pediatric patients},
   author = {Min, N. and Sakthi Vale, P. D. and Wong, A. A. and Tan, N. W. H. and Chong, C. Y. and Chen, C. J. and Wang, R. Y. L. and Chu, J. J. H.},
   journal = {EBioMedicine},
   volume = {31},
   pages = {299--306},
   year = {2018}
}

@article{RN5165,
   title = {Visual assessment versus computer-assisted gray scale analysis in the ultrasound evaluation of neonatal respiratory status},
   author = {Raimondi, F. and Migliaro, F. and Verdoliva, L. and Gragnaniello, D. and Poggi, G. and Kosova, R. and Sansone, C. and Vallone, G. and Capasso, L.},
   journal = {PLoS One},
   volume = {13},
   number = {10},
   pages = {e0202397},
   year = {2018}
}

@article{RN5247,
   author = {Rusconi, B. and Jiang, X. and Sidhu, R. and Ory, D. S. and Warner, B. B. and Tarr, P. I.},
   title = {Gut sphingolipid composition as a prelude to necrotizing enterocolitis},
   journal = {Scientific Reports},
   volume = {8},
   number = {1},
   pages = {10984},
   year = {2018}
}

@article{RN5316,
   author = {Schadl, K. and Vassar, R. and Cahill-Rowley, K. and Yeom, K. W. and Stevenson, D. K. and Rose, J.},
   title = {Prediction of cognitive and motor development in preterm children using exhaustive feature selection and cross-validation of near-term white matter microstructure},
   journal = {NeuroImage Clinical},
   volume = {17},
   pages = {667--679},
   year = {2018}
}

@article{RN5271,
   author = {Shirwaikar, R. D.},
   title = {Estimation of caffeine regimens: A machine learning approach for enhanced clinical decision making at a neonatal intensive care unit (NICU)},
   journal = {Critical Reviews in Biomedical Engineering},
   volume = {46},
   number = {2},
   pages = {93--115},
   year = {2018}
}

@article{RN5246,
   author = {Tran, T. T. and Fang, T. Y. and Pham, V. T. and Lin, C. and Wang, P. C. and Lo, M. T.},
   title = {Development of an Automatic Diagnostic Algorithm for Pediatric Otitis Media},
   journal = {Otology & Neurotology},
   volume = {39},
   number = {8},
   pages = {1060--1065},
   year = {2018}
}

@article{RN5152,
   title = {Application of a deep convolutional neural network in the diagnosis of neonatal ocular fundus hemorrhage},
   author = {Wang, B. and Xiao, L. and Liu, Y. and Wang, J. and Liu, B. and Li, T. and Ma, X. and Zhao, Y.},
   journal = {Bioscience Reports},
   volume = {38},
   number = {6},
   pages = { BSR20180497},
   year = {2018}
}

%2019

@article{bahado19-aia,
  title = {Artificial intelligence analysis of newborn leucocyte epigenomic markers for the prediction of autism},
  author = {Bahado-Singh, Ray O and Vishweswaraiah, Sangeetha and Aydas, Buket and Mishra, Nitish K and Yilmaz, Ali and Guda, Chittibabu and Radhakrishna, Uppala},
  journal = {Brain Research},
  volume = {1724},
  pages = {146457},
  year = {2019},
  publisher = {Elsevier}
}

@article{RN5150,
   author = {Bahado-Singh, R. O. and Vishweswaraiah, S. and Aydas, B. and Mishra, N. K. and Guda, C. and Radhakrishna, U.},
   title = {Deep learning/artificial intelligence and blood-based DNA epigenomic prediction of cerebral palsy},
   journal = {International Journal of Molecular Sciences},
   volume = {20},
   number = {9},
   pages = {2075}, 
   year = {2019}
}

@article{RN5145,
   author = {Brown, C. J. and Miller, S. P. and Booth, B. G. and Zwicker, J. G. and Grunau, R. E. and Synnes, A. R. and Chau, V. and Hamarneh, G.},
   title = {Predictive connectome subnetwork extraction with anatomical and connectivity priors},
   journal = {Computerized Medical Imaging and Graphics},
   volume = {71},
   year = {2019}
  }

@article{RN5287,
   author = {Coyner, A. S. and Swan, R. and Campbell, J. P. and Ostmo, S. and Brown, J. M. and Kalpathy-Cramer, J. and Kim, S. J. and Jonas, K. E. and Chan, R. V. P. and Chiang, M. F.},
   title = {Automated fundus image quality assessment in retinopathy of prematurity using deep convolutional neural networks},
   journal = {Ophthalmology. Retina},
   volume = {3},
   number = {5},
   pages = {444--450},
   year = {2019}
  }

@inproceedings{RN5338,
   author = {Gao, C. and Yan, C. and Osmundson, S. and Malin, B. A. and Chen, Y.},
   title = {A deep learning approach to predict neonatal encephalopathy from electronic health records},
   booktitle = {2019 IEEE International Conference on Healthcare Informatics (ICHI)},
   publisher = {IEEE},
   pages = {1--7},
   year = {2019}  
}

@article{RN5285,
   author = {Gui, L. and Loukas, S. and Lazeyras, F. and Hüppi, P. S. and Meskaldji, D. E. and Borradori Tolsa, C.},
   title = {Longitudinal study of neonatal brain tissue volumes in preterm infants and their ability to predict neurodevelopmental outcome},
   journal = {NeuroImage},
   volume = {185},
   pages = {728--741},
   year = {2019}
}

@article{RN5155,
   author = {Hu, J. and Chen, Y. and Zhong, J. and Ju, R. and Yi, Z.},
   title = {Automated analysis for retinopathy of prematurity by deep neural networks},
   journal = {IEEE Transactions on Medical Imaging},
   volume = {38},
   number = {1},
   pages = {269--279},
   year = {2019}
  }

@inproceedings{RN5178,
   author = {Jayatilaka, G. and Weligampola, H. and Sritharan, S. and Pathmanathan, P. and Ragel, R. and Nawinne, I.},
   title = {Non-contact infant sleep apnea detection},
   booktitle = {2019 14th Conference on Industrial and Information Systems (ICIIS)},
   publisher = {IEEE},
   pages = {260--265},
   year = {2019} 
}

@article{RN5244,
   author = {Kim, S. and Yoon, H. and Lee, M. J. and Kim, M. J. and Han, K. and Yoon, J. K. and Kim, H. C. and Shin, J. and Shin, H. J.},
   title = {Performance of deep learning-based algorithm for detection of ileocolic intussusception on abdominal radiographs of young children},
   journal = {Scientific Reports},
   volume = {9},
   number = {1},
   pages = {19420},
   year = {2019}  
}

@article{RN5261,
   author = {Long, E. and Liu, Z. and Xiang, Y. and Xu, A. and Huang, J. and Huang, X. and Li, X. and Lin, Z. and Li, J. and Chen, J. and Zhang, Y. and Zhu, Y. and Chen, C. and Zhou, Z. and Ding, X. and Wu, X. and Li, W. and Chen, H. and Li, R. and Yang, Y. and Zheng, W. and Chen, W. and Lin, H. and Liu, Y.},
   title = {Discrimination of the behavioural dynamics of visually impaired infants via deep learning},
   journal = {Nature Biomedical Engineering},
   volume = {3},
   number = {11},
   pages = {860--869},
   year = {2019}
}

@article{RN5159,
   author = {Masino, A. J. and Harris, M. C. and Forsyth, D. and Ostapenko, S. and Srinivasan, L. and Bonafide, C. P. and Balamuth, F. and Schmatz, M. and Grundmeier, R. W.},
   title = {Machine learning models for early sepsis recognition in the neonatal intensive care unit using readily available electronic health record data},
   journal = {PLoS One},
   volume = {14},
   number = {2},
   pages = {e0212665},
   year = {2019}
}

@article{RN5158,
   author = {Olm, M. R. and Bhattacharya, N. and Crits-Christoph, A. and Firek, B. A. and Baker, R. and Song, Y. S. and Morowitz, M. J. and Banfield, J. F.},
   title = {Necrotizing enterocolitis is preceded by increased gut bacterial replication, Klebsiella, and fimbriae-encoding bacteria},
   journal = {Science Advances},
   volume = {5},
   number = {12},
   pages = {eaax5727},
   year = {2019}
}

@article{RN5249,
   author = {Peng, G. and Shen, P. and Gandotra, N. and Le, A. and Fung, E. and Jelliffe-Pawlowski, L. and Davis, R. W. and Enns, G. M. and Zhao, H. and Cowan, T. M. and Scharfe, C.},
   title = {Combining newborn metabolic and DNA analysis for second-tier testing of methylmalonic acidemia},
   journal = {Genetics in Medicine},
   volume = {21},
   number = {4},
   pages = {896--903},
   year = {2019}
}

@article{RN5280,
   author = {Pijl, M. K. J. and Bussu, G. and Charman, T. and Johnson, M. H. and Jones, E. J. H. and Pasco, G. and Oosterling, I. J. and Rommelse, N. N. J. and Buitelaar, J. K.},
   title = {Temperament as an early risk marker for autism spectrum disorders? A longitudinal study of high-risk and low-risk infants},
   journal = {Journal of Autism and Developmental Disorders},
   volume = {49},
   number = {5},
   pages = {1825--1836},
   year = {2019}
}

@article{RN5273,
   author = {Porras, A. R. and Tu, L. and Tsering, D. and Mantilla, E. and Oh, A. and Enquobahrie, A. and Keating, R. and Rogers, G. F. and Linguraru, M. G.},
   title = {Quantification of head shape from three-dimensional photography for presurgical and postsurgical evaluation of craniosynostosis},
   journal = {Plastic and Reconstructive Surgery},
   volume = {144},
   number = {6},
   pages = {1051e--1060e},
   year = {2019}  
}

@article{RN5278,
   author = {Porter, P. and Abeyratne, U. and Swarnkar, V. and Tan, J. and Ng, T. W. and Brisbane, J. M. and Speldewinde, D. and Choveaux, J. and Sharan, R. and Kosasih, K. and Della, P.},
   title = {A prospective multicentre study testing the diagnostic accuracy of an automated cough sound centred analytic system for the identification of common respiratory disorders in children},
   journal = {Respiratory Research},
   volume = {20},
   number = {1},
   pages = {81},
   year = {2019} 
}

@article{RN5266,
   author = {Ruiz, V. M. and Saenz, L. and Lopez-Magallon, A. and Shields, A. and Ogoe, H. A. and Suresh, S. and Munoz, R. and Tsui, F. R.},
   title = {Early prediction of critical events for infants with single-ventricle physiology in critical care using routinely collected data},
   journal = {Journal of Thoracic and Cardiovascular Surgery},
   volume = {158},
   number = {1},
   pages = {234--243.e3},
   year = {2019}
 }

@article{RN5270,
   author = {Schilling, F. and Geppert, C. E. and Strehl, J. and Hartmann, A. and Kuerten, S. and Brehmer, A. and Jabari, S.},
   title = {Digital pathology imaging and computer-aided diagnostics as a novel tool for standardization of evaluation of aganglionic megacolon (Hirschsprung disease) histopathology},
   journal = {Cell & Tissue Research},
   volume = {375},
   number = {2},
   pages = {371--381},
   year = {2019}
}

@article{RN5238,
   author = {Shirwaikar, R. D. and Acharya, U. D. and Makkithaya, K. and M, S. and Srivastava, S. and Lewis, U. Les},
   title = {Optimizing neural networks for medical data sets: A case study on neonatal apnea prediction},
   journal = {Artificial Intelligence in Medicine},
   volume = {98},
   pages = {59--76},
   year = {2019}
}

@article{RN5228,
   author = {Subhashini, P. and Jaya Krishna, S. and Usha Rani, G. and Sushma Chander, N. and Maheshwar Reddy, G. and Naushad, S. M.},
   title = {Application of machine learning algorithms for the differential diagnosis of peroxisomal disorders},
   journal = {Journal of Biochemistry},
   volume = {165},
   number = {1},
   pages = {67--73},
   year = {2019}
}

@article{RN5262,
   author = {Yao, S. H. and Tsai, H. T. and Lin, W. L. and Chen, Y. C. and Chou, C. and Lin, H. W.},
   title = {Predicting the serum digoxin concentrations of infants in the neonatal intensive care unit through an artificial neural network},
   journal = {BMC Pediatrics},
   volume = {19},
   number = {1},
   pages = {517},
   year = {2019}
}

@article{RN5163,
   author = {Zheng, Q. and Furth, S. L. and Tasian, G. E. and Fan, Y.},
   title = {Computer-aided diagnosis of congenital abnormalities of the kidney and urinary tract in children based on ultrasound imaging data by integrating texture image features and deep transfer learning image features},
   journal = {Journal of Pediatric Urology},
   volume = {15},
   number = {1},
   pages = {75.e1--75.e7},
   year = {2019}
}

%2020

@article{RN5164,
   author = {Bhalodia, R. and Dvoracek, L. A. and Ayyash, A. M. and Kavan, L. and Whitaker, R. and Goldstein, J. A.},
   title = {Quantifying the severity of metopic craniosynostosis: A pilot study application of machine learning in craniofacial surgery},
   journal = {Journal of Craniofacial Surgery},
   volume = {31},
   number = {3},
   pages = {697--701},
   year = {2020}
}

@inproceedings{RN5303,
   author = {Ding, A. and Chen, Q. and Cao, Y. and Liu, B.},
   title = {Retinopathy of prematurity stage diagnosis using object segmentation and convolutional neural networks},
   booktitle = {2020 International Joint Conference on Neural Networks (IJCNN)},
   publisher = {IEEE},
   pages = {1--6},
   year = {2020}
}

@article{RN5315,
   author = {Fitter, N. T. and Funke, R. and Pulido, J. C. and Mataric, M. J. and Smith, B. A.},
   title = {Toward predicting infant developmental outcomes from day-long inertial motion recordings},
   journal = {IEEE Transactions on Neural Systems and Rehabilitation Engineering},
   volume = {28},
   number = {10},
   pages = {2305--2314},
   year = {2020}
}

@inproceedings{9217082,
  author = {Gojić, Gorana and Petrović, Veljko and Turović, Radovan and Dragan, Dinu and Oros, Ana and Gajić, Dušan and Horvat, Nebojša},
  title = {Deep Learning Methods for Retinal Blood Vessel Segmentation: Evaluation on Images with Retinopathy of Prematurity},
  booktitle = {2020 IEEE 18th International Symposium on Intelligent Systems and Informatics (SISY)}, 
  publisher = {IEEE},
  pages = {131--136},
  year = {2020}
}

@article{RN5259,
   author = {Gomez, D. A. and Bird, L. M. and Fleischer, N. and Abdul-Rahman, O. A.},
   title = {Differentiating molecular etiologies of Angelman syndrome through facial phenotyping using deep learning},
   journal = {American Journal of Medical Genetics Part A},
   volume = {182},
   number = {9},
   pages = {2021--2026},
   year = {2020}
}

@article{RN5227,
   author = {Greenwald, M. F. and Danford, I. D. and Shahrawat, M. and Ostmo, S. and Brown, J. and Kalpathy-Cramer, J. and Bradshaw, K. and Schelonka, R. and Cohen, H. S. and Chan, R. V. P. and Chiang, M. F. and Campbell, J. P.},
   title = {Evaluation of artificial intelligence-based telemedicine screening for retinopathy of prematurity},
   journal = {Journal of the American Association for Pediatric Ophthalmology and Strabismus},
   volume = {24},
   number = {3},
   pages = {160--162},
   year = {2020}
}

@article{RN5204,
   author = {Harrison, E. and Syed, S. and Ehsan, L. and Iqbal, N. T. and Sadiq, K. and Umrani, F. and Ahmed, S. and Rahman, N. and Jakhro, S. and Ma, J. Z. and Hughes, M. and Ali, S. A.},
   title = {Machine learning model demonstrates stunting at birth and systemic inflammatory biomarkers as predictors of subsequent infant growth - A four-year prospective study},
   journal = {BMC Pediatrics},
   volume = {20},
   number = {1},
   pages = {498},
   year = {2020}
 }

@inproceedings{RN5166,
   author = {Hassan, O. and Parvin, D. and Kamrul, S.},
   title = {Machine learning model based digital hardware system design for detection of sleep apnea among neonatal infants},
   booktitle = {2020 IEEE 63rd International Midwest Symposium on Circuits and Systems (MWSCAS)},
   publisher = {IEEE},
   pages = {607--610},
   year = {2020}
   }

@article{RN5142,
   author = {He, L. and Li, H. and Wang, J. and Chen, M. and Gozdas, E. and Dillman, J. R. and Parikh, N. A.},
   title = {A multi-task, multi-stage deep transfer learning model for early prediction of neurodevelopment in very preterm infants},
   journal = {Scientific Reports},
   volume = {10},
   number = {1},
   pages = {15072},
   year = {2020}
}

@inproceedings{RN5180,
   author = {Honoré, A. and Liu, D. and Forsberg, D. and Coste, K. and Herlenius, E. and Chatterjee, S. and Skoglund, M.},
   title = {Hidden Markov Models for sepsis detection in preterm infants},
   booktitle = {ICASSP 2020-2020 IEEE International Conference on Acoustics, Speech and Signal Processing (ICASSP)},
   publisher = {IEEE},
   pages = {1130--1134},
   year = {2020}
}

@article{RN5313,
   author = {Jaskari, J. and Myllarinen, J. and Leskinen, M. and Bahrami Rad, A. and Hollmén, J. and Andersson, S. and Sarkka, S.},
   title = {Machine learning methods for neonatal mortality and morbidity classification},
   journal = {IEEE Access},
   volume = {PP},
   pages = {1--1},
   year = {2020}
}

@article{RN5140,
   author = {Lee, J. H. and Lee, G. W. and Bong, G. and Yoo, H. J. and Kim, H. K.},
   title = {Deep-learning-based detection of infants with autism spectrum disorder using auto-encoder feature representation},
   journal = {Sensors},
   volume = {20},
   number = {23},
   pages = {6762},
   year = {2020}
}

@article{RN5307,
   author = {Liu, C. and Xie, H. and Zhang, S. and Mao, Z. and Sun, J. and Zhang, Y.},
   title = {Misshapen pelvis landmark detection with local-global feature learning for diagnosing developmental dysplasia of the hip},
   journal = {IEEE Transactions on Medical Imaging},
   volume = {39},
   number = {12},
   pages = {3944--3954},
   year = {2020}
}

@article{RN5208,
   author = {Lusk, R. and Zimmerman, J. and VanMaldeghem, K. and Kim, S. and Roth, N. M. and Lavinder, J. and Fulton, A. and Raycraft, M. and Ellington, S. R. and Galang, R. R.},
   title = {Exploratory analysis of machine learning approaches for surveillance of Zika-associated birth defects},
   journal = {Birth Defects Research},
   volume = {112},
   number = {18},
   pages = {1450--1460},
   year = {2020}
}

@inproceedings{RN5305,
   author = {Lysenko, S. and Seethapathi, N. and Prosser, L. and Kording, K. and Johnson, M. J.},
   title = {Towards automated emotion classification of atypically and typically developing infants},
   booktitle = {Proceedings of the 8th IEEE RAS/EMBS International Conference for Biomedical Robotics and Biomechatronics (BioRob)},
   publisher = {IEEE},
   pages = {503--508},
   year = {2020}
}

@article{RN5245,
   author = {Mao, J. and Luo, Y. and Chen, K. and Lao, J. and Chen, L. and Shao, Y. and Zhang, C. and Sun, M. and Shen, L.},
   title = {New grading criterion for retinal haemorrhages in term newborns based on deep convolutional neural networks},
   journal = {Clinical & Experimental Ophthalmology},
   volume = {48},
   number = {2},
   pages = {220--229},
   year = {2020}
}

@article{RN5154,
   author = {Mao, J. and Luo, Y. and Liu, L. and Lao, J. and Shao, Y. and Zhang, M. and Zhang, C. and Sun, M. and Shen, L.},
   title = {Automated diagnosis and quantitative analysis of plus disease in retinopathy of prematurity based on deep convolutional neural networks},
   journal = {Acta Ophthalmologica},
   volume = {98},
   number = {3},
   pages = {e339--e345},
   year = {2020}
}

@inproceedings{RN5483,
   author = {Murphy, B. M. and Goulding, R. M. and O'Toole, J. M.},
   title = {Detection of transient bursts in the EEG of preterm infants using time-frequency distributions and machine learning},
   booktitle = {Annual International Conference of the IEEE Engineering in Medicine and Biology Society},
   publisher = {IEEE},
   pages = {1023--1026},
   year = {2020}
}

@inproceedings{RN5294,
   author = {Navaneeth, S. and Sasidharan, S. and Nair, B. and Harikrishnan, K. and Prajal, P.},
   title = {A deep-learning approach to find respiratory syndromes in infants using thermal imaging},
   booktitle = {2020 International Conference on Communication and Signal Processing (ICCSP)},
   publisher = {IEEE},
   pages = {0498--0501},
  year = {2020}
}

@article{RN5256,
   author = {Ouss, L. and Palestra, G. and Saint-Georges, C. and Leitgel Gille, M. and Afshar, M. and Pellerin, H. and Bailly, K. and Chetouani, M. and Robel, L. and Golse, B. and Nabbout, R. and Desguerre, I. and Guergova-Kuras, M. and Cohen, D.},
   title = {Behavior and interaction imaging at 9 months of age predict autism/intellectual disability in high-risk infants with West syndrome},
   journal = {Translational Psychiatry},
   volume = {10},
   number = {1},
   pages = {54},
   year = {2020}
}

@article{RN5141,
   author = {Rahman, R. and Kodesh, A. and Levine, S. Z. and Sandin, S. and Reichenberg, A. and Schlessinger, A.},
   title = {Identification of newborns at risk for autism using electronic medical records and machine learning},
   journal = {European Psychiatry},
   volume = {63},
   number = {1},
   pages = {e22},
   year = {2020}
}

@article{RN5143,
   author = {Saha, S. and Pagnozzi, A. and Bourgeat, P. and George, J. M. and Bradford, D. and Colditz, P. B. and Boyd, R. N. and Rose, S. E. and Fripp, J. and Pannek, K.},
   title = {Predicting motor outcome in preterm infants from very early brain diffusion MRI using a deep learning convolutional neural network (CNN) model},
   journal = {NeuroImage},
   volume = {215},
   pages = {116807},
   year = {2020}
}

@article{RN5202,
   author = {Sung, L. and Corbin, C. and Steinberg, E. and Vettese, E. and Campigotto, A. and Lecce, L. and Tomlinson, G. and Shah, N.},
   title = {Development and utility assessment of a machine learning bloodstream infection classifier in pediatric patients receiving cancer treatments},
   journal = {BMC Cancer},
   volume = {20},
   pages = {1103},
   year = {2020}
}

@article{RN5284,
   author = {Toivonen, L. and Karppinen, S. and Schuez-Havupalo, L. and Waris, M. and He, Q. and Hoffman, K. L. and Petrosino, J. F. and Dumas, O. and Camargo, C. A., Jr. and Hasegawa, K. and Peltola, V.},
   title = {Longitudinal changes in early nasal microbiota and the risk of childhood asthma},
   journal = {Pediatrics},
   volume = {146},
   number = {4},
   year = {2020}
}

@article{RN5505,
   author = {Turova, V. and Sidorenko, I. and Eckardt, L. and Rieger-Fackeldey, E. and Felderhoff-Müser, U. and Alves-Pinto, A. and Lampe, R.},
   title = {Machine learning models for identifying preterm infants at risk of cerebral hemorrhage},
   journal = {PLoS One},
   volume = {15},
   number = {1},
   pages = {e0227419},
   year = {2020}
}

@article{RN5240,
   author = {Vassar, R. and Schadl, K. and Cahill-Rowley, K. and Yeom, K. and Stevenson, D. and Rose, J.},
   title = {Neonatal brain microstructure and machine-learning-based prediction of early language development in children born very preterm},
   journal = {Pediatric Neurology},
   volume = {108},
   pages = {86--92},
   year = {2020}
}

@article{RN5257,
   author = {Vijayalakshmi, C. and Sakthivel, P. and Vinekar, A.},
   title = {Automated detection and classification of telemedical retinopathy of prematurity images},
   journal = {Telemedicine Journal and E-Health},
   volume = {26},
   number = {3},
   year = {2020}
}

@article{RN5276,
   author = {Wang, J. and You, T. and Yi, K. and Gong, Y. and Xie, Q. and Qu, F. and Wang, B. and He, Z.},
   title = {Intelligent diagnosis of heart murmurs in children with congenital heart disease},
   journal = {Journal of Healthcare Engineering},
   volume = {2020},
   pages = {9640821},
   year = {2020}
}

@article{RN5318,
   author = {Wang, T. and Liu, G. and Lin, H.},
   title = {A machine learning approach to predict intravenous immunoglobulin resistance in Kawasaki disease patients: A study based on a Southeast China population},
   journal = {PLoS One},
   volume = {15},
   number = {8},
   pages = {e0237321},
   year = {2020}
}

@article{RN5289,
   author = {Wang, X. and Wu, X. and Li, T. and Cui, M. and Zhu, L. and Wang, G. and Guo, F.},
   title = {Identification of biomarkers to construct a competing endogenous RNA network and establishment of a genomic-clinicopathologic nomogram to predict survival for children with rhabdoid tumors of the kidney},
   journal = {BioMed Research International},
   volume = {2020},
   pages = {5843874},
   year = {2020}
}

@article{RN5193,
   author = {Wang, Y. and Cao, Z. and Zeng, D. and Wang, X. and Wang, Q.},
   title = {Using deep learning to predict the hand-foot-and-mouth disease of enterovirus A71 subtype in Beijing from 2011 to 2018},
   journal = {Scientific Reports},
   volume = {10},
   number = {1},
   pages = {12201},
   year = {2020}
}

@article{RN5226,
   author = {Yildiz, V. M. and Tian, P. and Yildiz, I. and Brown, J. M. and Kalpathy-Cramer, J. and Dy, J. and Ioannidis, S. and Erdogmus, D. and Ostmo, S. and Kim, S. J. and Chan, R. V. P. and Campbell, J. P. and Chiang, M. F.},
   title = {Plus disease in retinopathy of prematurity: Convolutional neural network performance using a combined neural network and feature extraction approach},
   journal = {Translational Vision Science & Technology},
   volume = {9},
   number = {2},
   pages = {10},
   year = {2020}
}

@inproceedings{RN5168,
   author = {Zhang, X. and Ding, X. and Wu, Z. and Xia, J. and Ni, H. and Xu, X. and Liao, L. and Wang, L. and Li, G.},
   title = {Siamese verification framework for autism identification during infancy using cortical path signature features},
   booktitle = {2020 IEEE 17th International Symposium on Biomedical Imaging (ISBI)},
   publisher = {IEEE},
   pages = {1--4},
   year = {2020}
  }

@article{RN5224,
   author = {Zhou, H. and Hu, R. and Tang, O. and Hu, C. and Tang, L. and Chang, K. and Shen, Q. and Wu, J. and Zou, B. and Xiao, B. and Boxerman, J. and Chen, W. and Huang, R. Y. and Yang, L. and Bai, H. X. and Zhu, C.},
   title = {Automatic machine learning to differentiate pediatric posterior fossa tumors on routine MR imaging},
   journal = {American Journal of Neuroradiology},
   volume = {41},
   number = {7},
   pages = {1279--1285},
   year = {2020}
}

%2021

@article{RN5182,
   author = {Bahado-Singh, R. O. and Vishweswaraiah, S. and Aydas, B. and Radhakrishna, U.},
   title = {Placental DNA methylation changes and the early prediction of autism in full-term newborns},
   journal = {PLoS One},
   volume = {16},
   number = {7},
   pages = {e0253340},
   year = {2021}
}

@article{RN5309,
   author = {Bakheet, D.  and Alotaibi, N.  and Konn, D.  and Vollmer, B.  and Maharatna, K. },
   title = {Prediction of cerebral palsy in newborns with hypoxic-ischemic encephalopathy using multivariate EEG analysis and machine learning},
   journal = {IEEE Access},
   volume = {9},
   pages = {137833--137846},
   year = {2021}
}

@inproceedings{RN5274,
   author = {Bassiouny, R. and Mohamed, A. and Umapathy, K. and Khan, N.},
   title = {An interpretable object detection-based model for the diagnosis of neonatal lung diseases using ultrasound images},
   booktitle = {Annual International Conference of the IEEE Engineering in Medicine and Biology Society},
   publisher = {IEEE},
   pages = {3029--3034},
   year = {2021}
}

@article{RN5187,
   author = {Betts, K. S. and Kisely, S. and Alati, R.},
   title = {Predicting neonatal respiratory distress syndrome and hypoglycaemia prior to discharge: Leveraging health administrative data and machine learning},
   journal = {Journal of Biomedical Informatics},
   volume = {114},
   pages = {103651},
   year = {2021}
}

@article{RN5196,
   author = {Campbell, J. P. and Kim, S. J. and Brown, J. M. and Ostmo, S. and Chan, R. V. P. and Kalpathy-Cramer, J. and Chiang, M. F.},
   title = {Evaluation of a deep learning-derived quantitative retinopathy of prematurity severity scale},
   journal = {Ophthalmology},
   volume = {128},
   number = {7},
   pages = {1070--1076},
   year = {2021}
}

@article{RN5197,
   author = {Campbell, J. P. and Singh, P. and Redd, T. K. and Brown, J. M. and Shah, P. K. and Subramanian, P. and Rajan, R. and Valikodath, N. and Cole, E. and Ostmo, S. and Chan, R. V. P. and Venkatapathy, N. and Chiang, M. F. and Kalpathy-Cramer, J.},
   title = {Applications of artificial intelligence for retinopathy of prematurity screening},
   journal = {Pediatrics},
   volume = {147},
   number = {3},
   pages = {e2020016618},
   year = {2021}
}

@article{RN5201,
   author = {Chen, N. and Wang, H. B. and Wu, B. Q. and Jiang, J. H. and Yang, J. T. and Tang, L. J. and He, H. Q. and Linghu, D. D.},
   title = {Using random forest to detect multiple inherited metabolic diseases simultaneously based on GC-MS urinary metabolomics},
   journal = {Talanta},
   volume = {235},
   pages = {122720},
   year = {2021}
}

@article{RN5237,
   author = {Coyner, A. S. and Chen, J. S. and Singh, P. and Schelonka, R. L. and Jordan, B. K. and McEvoy, C. T. and Anderson, J. E. and Chan, R. V. P. and Sonmez, K. and Erdogmus, D. and Chiang, M. F. and Kalpathy-Cramer, J. and Campbell, J. P.},
   title = {Single-examination risk prediction of severe retinopathy of prematurity},
   journal = {Pediatrics},
   volume = {148},
   number = {6},
   pages = {e2021051772},
   year = {2021}
}

@article{RN5233,
   author = {Dickinson, A. and Daniel, M. and Marin, A. and Gaonkar, B. and Dapretto, M. and McDonald, N. M. and Jeste, S.},
   title = {Multivariate neural connectivity patterns in early infancy predict later autism symptoms},
   journal = {Biological Psychiatry Cognitive Neuroscience Neuroimaging},
   volume = {6},
   number = {1},
   pages = {59--69},
   year = {2021}
}

@article{RN5194,
   author = {Fan, X. and Xue, N. and Han, Z. and Wang, C. and Ma, H. and Lu, Y.},
   title = {Wavelet transform artificial intelligence algorithm-based data mining technology for norovirus monitoring and early warning},
   journal = {Journal of Healthcare Engineering},
   volume = {2021},
   pages = {6128260},
   year = {2021}
}

@article{RN5234,
   author = {Grossi, E. and Valbusa, G. and Buscema, M.},
   title = {Detection of an autism EEG signature from only two EEG channels through features extraction and advanced machine learning analysis},
   journal = {Clinical EEG and Neuroscience},
   volume = {52},
   number = {5},
   pages = {330--337},
   year = {2021}
}

@article{RN5231,
   author = {Gui, A. and Bussu, G. and Tye, C. and Elsabbagh, M. and Pasco, G. and Charman, T. and Johnson, M. H. and Jones, E. J. H.},
   title = {Attentive brain states in infants with and without later autism},
   journal = {Translational Psychiatry},
   volume = {11},
   number = {1},
   pages = {196},
   year = {2021}
}

@article{RN5241,
   author = {Huang, B. and Wang, R. and Masino, A. J. and Obstfeld, A. E.},
   title = {Aiding clinical assessment of neonatal sepsis using hematological analyzer data with machine learning techniques},
   journal = {International Journal of Laboratory Hematology},
   volume = {43},
   number = {6},
   pages = {1341--1356},
   year = {2021} 
}

@article{RN5199,
   author = {Huang, S. G. and Qian, X. S. and Cheng, Y. and Guo, W. L. and Zhou, Z. Y. and Dai, Y. K.},
   title = {Machine learning-based quantitative analysis of barium enema and clinical features for early diagnosis of short-segment Hirschsprung disease in neonate},
   journal = {Journal of Pediatric Surgery},
   volume = {56},
   number = {10},
   pages = {1711--1717},
   year = {2021}
}

@inproceedings{RN5235,
   author = {Lai, Z. and Vadlaputi, P. and Tancredi, D. J. and Garg, M. and Koppel, R. I. and Goodman, M. and Hogan, W. and Cresalia, N. and Juergensen, S. and Manalo, E. and Lakshminrusimha, S. and Chuah, C. N. and Siefkes, H.},
   title = {Enhanced critical congenital cardiac disease screening by combining interpretable machine learning algorithms},
   booktitle = {Annual International Conference of the IEEE Engineering in Medicine and Biology Society},
   publisher = {IEEE},
   pages = {1403--1406},
   year = {2021}
 }

@inproceedings{RN5297,
   author = {León, C. and Pladys, P. and Beuchée, A. and Carrault, G.},
   title = {Recurrent neural networks for early detection of late onset sepsis in premature infants using heart rate variability},
   booktitle = {2021 Computing in Cardiology (CinC)},
   publisher = {IEEE},
   pages = {1--4},
   year = {2021}
 }

@article{RN5301,
   author = {León, C. and Carrault, G. and Pladys, P. and Beuchée, A.},
   title = {Early detection of late onset sepsis in premature infants using visibility graph analysis of heart rate variability},
   journal = {IEEE Journal of Biomedical and Health Informatics},
   volume = {25},
   number = {4},
   pages = {1006--1017},
   year = {2021}
}

@article{RN5236,
   author = {Lin, X. and Wang, X. and Wang, Y. and Du, X. and Jin, L. and Wan, M. and Ge, H. and Yang, X.},
   title = {Optimized neural network based on genetic algorithm to construct hand-foot-and-mouth disease prediction and early-warning model},
   journal = {International Journal of Environmental Research and Public Health},
   volume = {18},
   number = {6},
   pages = {2959},
   year = {2021}
}

@article{RN5189,
   author = {Lure, A. C. and Du, X. and Black, E. W. and Irons, R. and Lemas, D. J. and Taylor, J. A. and Lavilla, O. and de la Cruz, D. and Neu, J.},
   title = {Using machine learning analysis to assist in differentiating between necrotizing enterocolitis and spontaneous intestinal perforation: A novel predictive analytic tool},
   journal = {Journal of Pediatric Surgery},
   volume = {56},
   number = {10},
   pages = {1703--1710},
   year = {2021}
 }

@article{RN5198,
   author = {Meera, S. S. and Donovan, K. and Wolff, J. J. and Zwaigenbaum, L. and Elison, J. T. and Kinh, T. and Shen, M. D. and Estes, A. M. and Hazlett, H. C. and Watson, L. R. and Baranek, G. T. and Swanson, M. R. and St John, T. and Burrows, C. A. and Schultz, R. T. and Dager, S. R. and Botteron, K. N. and Pandey, J. and Piven, J.},
   title = {Towards a data-driven approach to screen for autism risk at 12 months of age},
   journal = {Journal of American Academy of Child and Adolescent Psychiatry},
   volume = {60},
   number = {8},
   pages = {968--977},
   year = {2021}
}

@article{RN5253,
   author = {Na, J. Y. and Kim, D. and Kwon, A. M. and Jeon, J. Y. and Kim, H. and Kim, C. R. and Lee, H. J. and Lee, J. and Park, H. K.},
   title = {Artificial intelligence model comparison for risk factor analysis of patent ductus arteriosus in nationwide very low birth weight infants cohort},
   journal = {Scientific Reports},
   volume = {11},
   number = {1},
   pages = {22353},
   year = {2021}
}

@article{RN5485,
   author = {O'Brien, K. F. and Frieden, I. J. and Zeymo, A. and Vasic, J. and Silverman, R. and Goldberg, G. and Carver DeKlotz, C. M.},
   title = {Analysis of lesional color to differentiate infantile hemangiomas from port-wine birthmarks in infants less than 3 months old: A pilot study},
   journal = {Pediatric Dermatology},
   volume = {38},
   number = {3},
   pages = {585--590},
   year = {2021}
 }

@article{RN5252,
   author = {Peck, F. C. and Gabard-Durnam, L. J. and Wilkinson, C. L. and Bosl, W. and Tager-Flusberg, H. and Nelson, C. A.},
   title = {Prediction of autism spectrum disorder diagnosis using nonlinear measures of language-related EEG at 6 and 12 months},
   journal = {Journal of Neurodevelopmental Disorders},
   volume = {13},
   number = {1},
   pages = {57},
   year = {2021}
 }

@article{RN5177,
   author = {Peng, Y. and Zhu, W. and Chen, Z. and Wang, M. and Geng, L. and Yu, K. and Zhou, Y. and Wang, T. and Xiang, D. and Chen, F.},
   title = {Automatic staging for retinopathy of prematurity with deep feature fusion and ordinal classification strategy},
   journal = {IEEE Transactions on Medical Imaging},
   volume = {40},
   number = {7},
   pages = {1750--1762},
   year = {2021}
}

@article{RN5268,
   author = {Porras, A. R. and Summar, M. and Linguraru, M. G.},
   title = {Objective differential diagnosis of Noonan and Williams-Beuren syndromes in diverse populations using quantitative facial phenotyping},
   journal = {Molecular Genetics & Genomic Medicine},
   volume = {9},
   number = {5},
   pages = {e1636},
   year = {2021}
}

@article{RN5282,
   author = {Seo, W. H. and Hutapea, P. and Loh, B. G.},
   title = {Predicting length of hospital stay in infants with acute bronchiolitis using machine-learning algorithms},
   journal = {Acta Paediatrica},
   volume = {110},
   number = {3},
   pages = {961--962},
   year = {2021}
 }

@article{RN5291,
   author = {Suaini, N. H. A. and Yap, G. C. and Bui, D. P. T. and Loo, E. X. L. and Goh, A. E. N. and Teoh, O. H. and Tan, K. H. and Godfrey, K. M. and Lee, B. W. and Shek, L. P. and Van Bever, H. and Chong, Y. S. and Tham, E. H.},
   title = {Atopic dermatitis trajectories to age 8 years in the GUSTO cohort},
   journal = {Clinical and Experimental Allergy : Journal of the British Society for Allergy and Clinical Immunology},
   volume = {51},
   number = {9},
   pages = {1195--1206},
   year = {2021}
}

@article{RN5169,
   author = {Vahabi, N. and Yerworth, R. and Miedema, M. and Van Kaam, A. and Bayford, R. and Demosthenous, A.},
   title = {Deep analysis of EIT dataset to classify apnea and non-apnea cases in neonatal patients},
   journal = {IEEE Access},
   volume = {9},
   pages = {25131--25139},
   year = {2021}
}

@article{RN5511,
   author = {Veiga, R. V. and Schuler-Faccini, L. and França, G. V. A. and Andrade, R. F. S. and Teixeira, M. G. and Costa, L. C. and Paixão, E. S. and Costa, Mdcn and Barreto, M. L. and Oliveira, J. F. and Oliveira, W. K. and Cardim, L. L. and Rodrigues, M. S.},
   title = {Classification algorithm for congenital Zika Syndrome: Characterizations, diagnosis and validation},
   journal = {Scientific Reports},
   volume = {11},
   number = {1},
   pages = {6770},
   year = {2021}
}

@article{RN5232,
   author = {Wang, J. and Ji, J. and Zhang, M. and Lin, J. W. and Zhang, G. and Gong, W. and Cen, L. P. and Lu, Y. and Huang, X. and Huang, D. and Li, T. and Ng, T. K. and Pang, C. P.},
   title = {Automated Explainable Multidimensional Deep Learning Platform of Retinal Images for Retinopathy of Prematurity Screening},
   journal = {JAMA Network Open},
   volume = {4},
   number = {5},
   pages = {e218758},
   year = {2021}
}

@article{RN5190,
   author = {Wong, P. C. M. and Lai, C. M. and Chan, P. H. Y. and Leung, T. F. and Lam, H. S. and Feng, G. and Maggu, A. R. and Novitskiy, N.},
   title = {Neural speech encoding in infancy predicts future language and communication difficulties},
   journal = {American Journal of Speech-Language Pathology},
   volume = {30},
   number = {5},
   pages = {2241--2250},
   year = {2021}
 }

@inproceedings{RN5173,
   author = {Wu, C. and Liaqat, S. and Helvaci, H. and Chcung, S. S. and Chuah, C.-N. and Ozonoff, S. and Young, G.},
   title = {Machine learning based autism spectrum disorder detection from videos},
   booktitle = {2020 IEEE International Conference on E-health Networking, Application & Services (HEALTHCOM)},
   publisher = {IEEE},
   pages = {1--6},
   year = {2021}
}
      
@article{RN5242,
   author = {Wu, M. and Shen, X. and Lai, C. and Zheng, W. and Li, Y. and Shangguan, Z. and Yan, C. and Liu, T. and Wu, D.},
   title = {Detecting neonatal acute bilirubin encephalopathy based on T1-weighted MRI images and learning-based approaches},
   journal = {BMC Medical Imaging},
   volume = {21},
   number = {1},
   pages = {103},
   year = {2021}
}

@article{RN5161,
   author = {Yu, Y. and Wang, Y. and Yang, M. and Huang, M. and Li, J. and Jia, Q. and Zhuang, J. and Huang, L.},
   title = {Evaluating the severity of aortic coarctation in infants using anatomic features measured on CTA},
   journal = {European Radiology},
   volume = {31},
   number = {3},
   pages = {1216--1226},
   year = {2021}
}

@inproceedings{RN5172,
   author = {Zhu, M. and Men, Q. and Ho, E. S. and Leung, H. and Shum, H. P. H.},
   title = {Interpreting deep learning based cerebral palsy prediction with channel attention},
   booktitle = {2021 IEEE EMBS International Conference on Biomedical and Health Informatics (BHI)},
   publisher = {IEEE},
   pages = {1--4},
   year = {2021}
}

%2022

@article{ali2022self,
  title={A self-training deep neural network for early prediction of cognitive deficits in very preterm infants using brain functional connectome data},
  author={Ali, Redha and Li, Hailong and Dillman, Jonathan R and Altaye, Mekibib and Wang, Hui and Parikh, Nehal A and He, Lili},
  journal={Pediatric Radiology},
  volume={52},
  number={11},
  pages={2227--2240},
  year={2022}
}

@article{bahado2022precision,
  title={Precision cardiovascular medicine: Artificial intelligence and epigenetics for the pathogenesis and prediction of   coarctation in neonates},
  author={Bahado-Singh, Ray O and Vishweswaraiah, Sangeetha and Aydas, Buket and Yilmaz, Ali and Saiyed, Nazia M and Mishra, Nitish K and Guda, Chittibabu and Radhakrishna, Uppala},
  journal={The Journal of Maternal-Fetal \& Neonatal Medicine},
  volume={35},
  number={3},
  pages={457--464},
  year={2022},
  publisher={Taylor \& Francis}
}

@inproceedings{bennet2022effective,
  title={An Effective Method for Distinguishing Breathing and Infant Sleep Apnea Detection and Prevention using {Python}},
  author={Bennet, M Anto and Subha, KJ and Kumutha, R and Rajmohan, V},
  booktitle={2022 International Conference on Computer, Power and Communications (ICCPC)},
  pages={433--438},
  year={2022},
  organization={IEEE}
}

@article{campbell2022artificial,
  title={Artificial intelligence for retinopathy of prematurity: Validation of a vascular severity scale against international expert diagnosis},
  author={Campbell, J Peter and Chiang, Michael F and Chen, Jimmy S and Moshfeghi, Darius M and Nudleman, Eric and Ruambivoonsuk, Paisan and Cherwek, Hunter and Cheung, Carol Y and Singh, Praveer and Kalpathy-Cramer, Jayashree and others},
  journal={Ophthalmology},
  volume={129},
  number={7},
  pages={e69--e76},
  year={2022},
  publisher={Elsevier}
}

@article{chen2022conceptcnn,
  title={{ConCeptCNN}: A novel multi-filter convolutional neural network for the prediction of neurodevelopmental disorders using brain connectome},
  author={Chen, Ming and Li, Hailong and Fan, Howard and Dillman, Jonathan R and Wang, Hui and Altaye, Mekibib and Zhang, Bin and Parikh, Nehal A and He, Lili},
  journal={Medical Physics},
  volume={49},
  number={5},
  pages={3171--3184},
  year={2022},
  publisher={Wiley Online Library}
}

@article{chen2022deterministic,
  title={Deterministic Learning-Based {WEST} Syndrome Analysis and Seizure Detection on {ECG}},
  author={Chen, Shiyao and Zheng, Runze and Wang, Tianlei and Jiang, Tiejia and Gao, Feng and Wang, Danping and Cao, Jiuwen},
  journal={IEEE Transactions on Circuits and Systems II: Express Briefs},
  volume={69},
  number={11},
  pages={4603--4607},
  year={2022},
  publisher={IEEE}
}

@article{cho2022machine,
  title={Machine learning-based risk factor analysis of necrotizing enterocolitis in very low birth weight infants},
  author={Cho, Hannah and Lee, Eun Hee and Lee, Kwang-Sig and Heo, Ju Sun},
  journal={Scientific Reports},
  volume={12},
  number={1},
  pages={21407},
  year={2022},
  publisher={Nature Publishing Group UK London}
}

@article{cole2022variability,
  title={Variability in plus disease diagnosis using single and serial images},
  author={Cole, Emily D and Park, Shin Hae and Kim, Sang Jin and Kang, Kai B and Valikodath, Nita G and Al-Khaled, Tala and Patel, Samir N and Jonas, Karyn E and Ostmo, Susan and Coyner, Aaron and others},
  journal={Ophthalmology Retina},
  volume={6},
  number={12},
  pages={1122--1129},
  year={2022},
  publisher={Elsevier}
}

@article{doi2022prediction,
  title={Prediction of autistic tendencies at 18 months of age via markerless video analysis of spontaneous body movements in 4-month-old infants},
  author={Doi, Hirokazu and Iijima, Naoya and Furui, Akira and Soh, Zu and Yonei, Rikuya and Shinohara, Kazuyuki and Iriguchi, Mayuko and Shimatani, Koji and Tsuji, Toshio},
  journal={Scientific Reports},
  volume={12},
  number={1},
  pages={18045},
  year={2022},
  publisher={Nature Publishing Group UK London}
}

@article{fraiwan2022detection,
  title={Detection of developmental dysplasia of the hip in {X-ray} images using deep transfer learning},
  author={Fraiwan, Mohammad and Al-Kofahi, Noran and Ibnian, Ali and Hanatleh, Omar},
  journal={BMC Medical Informatics and Decision Making},
  volume={22},
  number={1},
  pages={1--11},
  year={2022},
  publisher={BioMed Central}
}

@article{groos2022development,
  title={Development and validation of a deep learning method to predict cerebral palsy from spontaneous movements in infants at high risk},
  author={Groos, Daniel and Adde, Lars and Aubert, Sindre and Boswell, Lynn and De Regnier, Raye-Ann and Fj{\o}rtoft, Toril and Gaebler-Spira, Deborah and Haukeland, Andreas and Loennecken, Marianne and Msall, Michael and others},
  journal={JAMA Network Open},
  volume={5},
  number={7},
  pages={e2221325},
  year={2022},
  publisher={American Medical Association}
}

@article{han2022application,
  title={Application of Machine Learning Approaches to Predict Postnatal Growth Failure in Very Low Birth Weight Infants},
  author={Han, Jung Ho and Yoon, So Jin and Lee, Hye Sun and Park, Goeun and Lim, Joohee and Shin, Jeong Eun and Eun, Ho Seon and Park, Min Soo and Lee, Soon Min},
  journal={Yonsei Medical Journal},
  volume={63},
  number={7},
  pages={640},
  year={2022},
  publisher={Yonsei University College of Medicine}
}

@inproceedings{honore2022lstm,
  title={An {LSTM}-based Recurrent Neural Network for Neonatal Sepsis Detection in Preterm Infants},
  author={Honor{\'e}, A and Siren, H and Vinuesa, R and Chatterjee, S and Herlenius, E},
  booktitle={2022 IEEE Signal Processing in Medicine and Biology Symposium (SPMB)},
  pages={1--6},
  year={2022},
  organization={IEEE}
}

@article{jeong2022neonatal,
  title={Neonatal encephalopathy prediction of poor outcome with diffusion-weighted imaging connectome and fixel-based analysis},
  author={Jeong, Jeong-Won and Lee, Min-Hee and Fernandes, Nithi and Deol, Saihaj and Mody, Swati and Arslanturk, Suzan and Chinnam, Ratna B and Tan, Sidhartha},
  journal={Pediatric Research},
  volume={91},
  number={6},
  pages={1505--1515},
  year={2022},
  publisher={Nature Publishing Group US New York}
}

@article{022accurate,
  title={Accurate diagnosis of atopic dermatitis by combining transcriptome and microbiota data with supervised machine learning},
  author={Jiang, Ziyuan and Li, Jiajin and Kong, Nahyun and Kim, Jeong-Hyun and Kim, Bong-Soo and Lee, Min-Jung and Park, Yoon Mee and Lee, So-Yeon and Hong, Soo-Jong and Sul, Jae Hoon},
  journal={Scientific Reports},
  volume={12},
  number={1},
  pages={290},
  year={2022},
  publisher={Nature Publishing Group UK London}
}

@article{jin2022development,
  title={Development of an integrated risk scale for prediction of shunt placement after neonatal intraventricular hemorrhage},
  author={Jin, Michael C and Parker, Jonathon J and Rodrigues, Adrian J and Col{\'o}n, Gabriela D Ruiz and Garcia, Cesar A and Mahaney, Kelly B and Grant, Gerald A and Prolo, Laura M},
  journal={Journal of Neurosurgery: Pediatrics},
  volume={29},
  number={4},
  pages={444--453},
  year={2022},
  publisher={American Association of Neurological Surgeons}
}

@article{leigh2022machine,
  title={Machine learning for prediction of bronchopulmonary dysplasia-free survival among very preterm infants},
  author={Leigh, Rebekah M and Pham, Andrew and Rao, Srinandini S and Vora, Farha M and Hou, Gina and Kent, Chelsea and Rodriguez, Abigail and Narang, Arvind and Tan, John BC and Chou, Fu-Sheng},
  journal={BMC Pediatrics},
  volume={22},
  number={1},
  pages={1--12},
  year={2022},
  publisher={BioMed Central}
}

@article{li2022evaluation,
  title={EVALUATION OF ARTIFICIAL INTELLIGENCE--BASED QUANTITATIVE ANALYSIS TO IDENTIFY CLINICALLY SIGNIFICANT SEVERE RETINOPATHY OF PREMATURITY},
  author={Li, Jie and Huang, Kaide and Ju, Rong and Chen, Yuanyuan and Li, Mengyu and Yang, Shijun and Wang, Yue and Dong, Wentao and Liu, Miao and Chen, Sizhu and others},
  journal={Retina},
  volume={42},
  number={1},
  pages={195--203},
  year={2022},
  publisher={Wolters Kluwer}
}

@article{li2022novel,
  title={A novel Ontology-guided Attribute Partitioning ensemble learning model for early prediction of cognitive deficits using quantitative Structural {MRI} in very preterm infants},
  author={Li, Zhiyuan and Li, Hailong and Braimah, Adebayo and Dillman, Jonathan R and Parikh, Nehal A and He, Lili},
  journal={NeuroImage},
  volume={260},
  pages={119484},
  year={2022},
  publisher={Elsevier}
}

@article{lin2022interpretable,
  title={Interpretable prediction of necrotizing enterocolitis from machine learning analysis of premature infant stool microbiota},
  author={Lin, Yun Chao and Salleb-Aouissi, Ansaf and Hooven, Thomas A},
  journal={BMC Bioinformatics},
  volume={23},
  number={1},
  pages={1--29},
  year={2022},
  publisher={BioMed Central}
}

@article{lu2022federated,
  title={Federated learning for multicenter collaboration in ophthalmology: Improving classification performance in retinopathy of prematurity},
  author={Lu, Charles and Hanif, Adam and Singh, Praveer and Chang, Ken and Coyner, Aaron S and Brown, James M and Ostmo, Susan and Chan, Robison V Paul and Rubin, Daniel and Chiang, Michael F and others},
  journal={Ophthalmology Retina},
  volume={6},
  number={8},
  pages={657--663},
  year={2022},
  publisher={Elsevier}
}

@article{lueschow2022critical,
  title={A critical evaluation of current definitions of necrotizing enterocolitis},
  author={Lueschow, Shiloh R and Boly, Timothy J and Jasper, Elizabeth and Patel, Ravi M and McElroy, Steven J},
  journal={Pediatric Research},
  volume={91},
  number={3},
  pages={590--597},
  year={2022},
  publisher={Nature Publishing Group US New York}
}

@inproceedings{maeda2022predicting,
  title={Predicting the severity of Neonatal Chronic Lung Disease from chest {X-ray} images using deep learning},
  author={Maeda, Ryunosuke and Fujita, Daisuke and Tanaka, Kosuke and Ozawa, Jyunichi and Haga, Mitsuhiro and Miyahara, Haoyuki and Nanba, Fumihiko and Kobashi, Syoji},
  booktitle={2022 IEEE International Conference on Systems, Man, and Cybernetics (SMC)},
  pages={1543--1547},
  year={2022},
  organization={IEEE}
}

@article{manigault2022newborn,
  title={Newborn cry acoustics in the assessment of neonatal opioid withdrawal syndrome using machine learning},
  author={Manigault, Andrew W and Sheinkopf, Stephen J and Silverman, Harvey F and Lester, Barry M},
  journal={JAMA Network Open},
  volume={5},
  number={10},
  pages={e2238783},
  year={2022},
  publisher={American Medical Association}
}

@article{martin2022machine,
  title={Machine learning approach to predicting absence of serious bacterial infection at {PICU} admission},
  author={Martin, Blake and DeWitt, Peter E and Scott, Halden F and Parker, Sarah and Bennett, Tellen D},
  journal={Hospital Pediatrics},
  volume={12},
  number={6},
  pages={590--603},
  year={2022},
  publisher={American Academy of Pediatrics Elk Grove Village, IL, USA}
}

@article{mizutani2022application,
  title={Application of Deep Learning Techniques for Automated Diagnosis of Non-Syndromic Craniosynostosis Using Skull},
  author={Mizutani, Katsuhiro and Miwa, Tomoru and Sakamoto, Yoshiaki and Toda, Masahiro},
  journal={Journal of Craniofacial Surgery},
  volume={33},
  number={6},
  pages={1843--1846},
  year={2022},
  publisher={Wolters Kluwer}
}

@article{moro2022markerless,
  title={A markerless pipeline to analyze spontaneous movements of preterm infants},
  author={Moro, Matteo and Pastore, Vito Paolo and Tacchino, Chaira and Durand, Paola and Blanchi, Isabella and Moretti, Paolo and Odone, Francesca and Casadio, Maura},
  journal={Computer Methods and Programs in Biomedicine},
  volume={226},
  pages={107119},
  year={2022},
  publisher={Elsevier}
}

@article{moutinho2022fecal,
  title={Fecal sphingolipids predict parenteral nutrition-associated cholestasis in the neonatal intensive care unit},
  author={Moutinho, Thomas J and Powers, Deborah A and Hanson, Gabriel F and Levy, Shira and Baveja, Rajiv and Hefner, Isabel and Mohamed, Masouma and Abdelghani, Alaa and Baker, Robin L and Papin, Jason A and others},
  journal={Journal of Parenteral and Enteral Nutrition},
  volume={46},
  number={8},
  pages={1903--1913},
  year={2022},
  publisher={Wiley Online Library}
}

@article{patel2022developing,
  title={Developing a machine learning-based tool to extend the usability of the {NICHD BPD} Outcome Estimator to the {Asian} population},
  author={Patel, Monalisa and Sandhu, Japmeet and Chou, Fu-Sheng},
  journal={Plos One},
  volume={17},
  number={9},
  pages={e0272709},
  year={2022},
  publisher={Public Library of Science San Francisco, CA USA}
}

@article{qi2022improved,
  title={An improved joint non-negative matrix factorization for identifying surgical treatment timing of neonatal necrotizing enterocolitis},
  author={Qi, Guoqiang and Huang, Shoujiang and Lai, Dengming and Li, Jing and Zhao, Yonggen and Shen, Chen and Huang, Jian and Liu, Tianmei and Wei, Kai and Tou, Jinfa and others},
  journal={Bosnian Journal of Basic Medical Sciences},
  volume={22},
  number={6},
  pages={972},
  year={2022},
  publisher={Association of Basic Medical Sciences of Federation of Bosnia and Herzegovina}
}

@inproceedings{rassels2022bio,
  title={Bio-Remote Sensing in Predicting Infection in Neonates With Thermal Imaging and Machine Learning},
  author={Rassels, Kianoush and French, Paddy},
  booktitle={2022 Smart Systems Integration (SSI)},
  pages={1--4},
  year={2022},
  organization={IEEE}
}

@article{ruiz2022early,
  title={Early prediction of clinical deterioration using data-driven machine-learning modeling of electronic health records},
  author={Ruiz, Victor M and Goldsmith, Michael P and Shi, Lingyun and Simpao, Allan F and G{\'a}lvez, Jorge A and Naim, Maryam Y and Nadkarni, Vinay and Gaynor, J William and Tsui, Fuchiang Rich},
  journal={The Journal of Thoracic and Cardiovascular Surgery},
  volume={164},
  number={1},
  pages={211--222},
  year={2022},
  publisher={Elsevier}
}

@inproceedings{schaufelberger2022cnn,
  title={{CNN}-based classification of craniosynostosis using {2D} distance maps},
  author={Schaufelberger, Matthias and Ktihle, Reinald Peter and Kaiser, Christian and Wachter, Andreas and Weichel, Frederic and Hagen, Niclas and Ringwald, Friedemann and Eisenmann, Urs and Freudlsperger, Christian and Nahml, Werner},
  booktitle={2022 44th Annual International Conference of the IEEE Engineering in Medicine \& Biology Society (EMBC)},
  pages={446--449},
  year={2022},
  organization={IEEE}
}

@article{shi2022explainable,
  title={Explainable machine learning model for predicting the occurrence of postoperative malnutrition in children with congenital heart disease},
  author={Shi, Hui and Yang, Dong and Tang, Kaichen and Hu, Chunmei and Li, Lijuan and Zhang, Linfang and Gong, Ting and Cui, Yanqin},
  journal={Clinical Nutrition},
  volume={41},
  number={1},
  pages={202--210},
  year={2022},
  publisher={Elsevier}
}

@article{son2022development,
  title={Development of artificial neural networks for early prediction of intestinal perforation in preterm infants},
  author={Son, Joonhyuk and Kim, Daehyun and Na, Jae Yoon and Jung, Donggoo and Ahn, Ja-Hye and Kim, Tae Hyun and Park, Hyun-Kyung},
  journal={Scientific Reports},
  volume={12},
  number={1},
  pages={12112},
  year={2022},
  publisher={Nature Publishing Group UK London}
}

@article{stocker2022machine,
  title={Machine learning used to compare the diagnostic accuracy of risk factors, clinical signs and biomarkers and to develop a new prediction model for neonatal early-onset sepsis},
  author={Stocker, Martin and Daunhawer, Imant and Van Herk, Wendy and El Helou, Salhab and Dutta, Sourabh and Schuerman, Frank ABA and Van Den Tooren-de, Rita K and Wieringa, Jantien W and Janota, Jan and Van Der Meer-Kappelle, Laura H and others},
  journal={The Pediatric Infectious Disease Journal},
  volume={41},
  number={3},
  pages={248--254},
  year={2022},
  publisher={LWW}
}

@inproceedings{sun2022interpretable,
  title={An Interpretable Causal Approach for Bronchopulmonary Dysplasia Prediction},
  author={Sun, Siqi and Ji, Wei and Tang, Liangfeng and Zhang, Xiaobo and Zhang, Yuejie and Feng, Rui},
  booktitle={2022 IEEE International Conference on Bioinformatics and Biomedicine (BIBM)},
  pages={1193--1200},
  year={2022},
  organization={IEEE}
}

@article{tye2022understanding,
  title={Understanding the nature of face processing in early autism: A prospective study.},
  author={Tye, Charlotte and Bussu, Giorgia and Gliga, Teodora and Elsabbagh, Mayada and Pasco, Greg and Johnsen, Kristinn and Charman, Tony and Jones, Emily JH and Buitelaar, Jan and Johnson, Mark H},
  journal={Journal of Psychopathology and Clinical Science},
  volume={131},
  number={6},
  pages={542},
  year={2022},
  publisher={American Psychological Association}
}

@article{valavani2022language,
  title={Language function following preterm birth: Prediction using machine learning},
  author={Valavani, Evdoxia and Blesa, Manuel and Galdi, Paola and Sullivan, Gemma and Dean, Bethan and Cruickshank, Hilary and Sitko-Rudnicka, Magdalena and Bastin, Mark E and Chin, Richard FM and MacIntyre, Donald J and others},
  journal={Pediatric Research},
  volume={92},
  number={2},
  pages={480--489},
  year={2022},
  publisher={Nature Publishing Group US New York}
}

@inproceedings{venkataramana2022hearing,
  title={Hearing Loss Prediction in Newborns, Infants and Toddlers using Machine Learning},
  author={Venkataramana, Pai K and Thilagam, P Santhi},
  booktitle={2022 IEEE North Karnataka Subsection Flagship International Conference (NKCon)},
  pages={1--7},
  year={2022},
  organization={IEEE}
}

@article{webb2022integration,
  title={Integration of infant metabolite, genetic, and islet autoimmunity signatures to predict type 1 diabetes by age 6 years},
  author={Webb-Robertson, Bobbie-Jo M and Nakayasu, Ernesto S and Frohnert, Brigitte I and Bramer, Lisa M and Akers, Sarah M and Norris, Jill M and Vehik, Kendra and Ziegler, Anette-G and Metz, Thomas O and Rich, Stephen S and others},
  journal={The Journal of Clinical Endocrinology \& Metabolism},
  volume={107},
  number={8},
  pages={2329--2338},
  year={2022},
  publisher={Oxford University Press US}
}

@article{xing2022early,
  title={Early severity prediction of {BPD} for premature infants from chest {X-ray} images using deep learning: A study at the 28th day of oxygen inhalation},
  author={Xing, Wenyu and He, Wen and Li, Xiaoling and Chen, Jiangang and Cao, Yun and Zhou, Wenhao and Shen, Quanli and Zhang, Xiaobo and Ta, Dean},
  journal={Computer Methods and Programs in Biomedicine},
  volume={221},
  pages={106869},
  year={2022},
  publisher={Elsevier}
}

@article{yang2022comparative,
  title={Comparative analysis reveals novel changes in plasma metabolites and metabolomic networks of infants with retinopathy of prematurity},
  author={Yang, Yuhang and Yang, Qian and Luo, Sisi and Zhang, Yinsheng and Lian, Chaohui and He, Honghui and Zeng, Jian and Zhang, Guoming},
  journal={Investigative Ophthalmology \& Visual Science},
  volume={63},
  number={1},
  pages={28--28},
  year={2022},
  publisher={The Association for Research in Vision and Ophthalmology}
}

@inproceedings{yoon2022prediction,
  title={Prediction of Postnatal Growth Failure in Very Low Birth Weight Infants using Artificial Intelligence Mode},
  author={Yoon, Sojin and Lee, Soon Min and Kwon, Yura},
  booktitle={2022 IEEE International Conference on Big Data (Big Data)},
  pages={6841--6843},
  year={2022},
  organization={IEEE}
}

@article{yu2022patterns,
  title={Patterns of neural functional connectivity in infants at familial risk of developmental dyslexia},
  author={Yu, Xi and Ferradal, Silvina and Dunstan, Jade and Carruthers, Clarisa and Sanfilippo, Joseph and Zuk, Jennifer and Z{\"o}llei, Lilla and Gagoski, Borjan and Ou, Yangming and Grant, P Ellen and others},
  journal={JAMA Network Open},
  volume={5},
  number={10},
  pages={e2236102},
  year={2022},
  publisher={American Medical Association}
}

@inproceedings{zhang2022cerebral,
  title={Cerebral palsy prediction with frequency attention informed graph convolutional networks},
  author={Zhang, Haozheng and Shum, Hubert PH and Ho, Edmond SL},
  booktitle={2022 44th Annual International Conference of the IEEE Engineering in Medicine \& Biology Society (EMBC)},
  pages={1619--1625},
  year={2022},
  organization={IEEE}
}
